# Supplementary material for: Genome Identification, Expression Profile Analysis, and Abiotic Stress Response Mechanism of Longan BES1 Gene
Source: Int J Mol Sci. 2025 Mar 25;26(7):3003. doi: 10.3390/ijms26073003 (PMC11988386; doi:10.3390/ijms26073003)
Supplement: Supplementary file 1 [file ijms-26-03003-s001.zip]

Archive with 1 entries (1 files):
- Supplementary Materials/Table S1.txt
