# Supplementary material for: Genome Identification, Expression Profile Analysis, and Abiotic Stress Response Mechanism of Longan BES1 Gene
Source: Int J Mol Sci. 2025 Mar 25;26(7):3003. doi: 10.3390/ijms26073003 (PMC11988386; doi:10.3390/ijms26073003)
Supplement: Supplementary file 1 [file ijms-26-03003-s001.zip › Supplementary Materials/Table S1.txt]

>DlBES1.3
F: GTGGAGGGAGAGAGAGAACA 
R: CTCATTATTGTCGCAGTGCT 
>DlBES1.4
F: GAGAACAACAAGAGAAGGGAGA 
R: CAACAATCCAACCAGCCTC 
>DlBES1.5
F: CGAAGAAGACGGCACAACT 
R: AAGAAGCAGGACTTGGATTG 
>DlBES1.7
F: GGAGAAAGAGAAAGAGAGGACG 
R: AGACTGGCGATAAGTGGTGC 
>DlBES1.8
F: TGTCGCCGTCATCTCCTAA 
R: ATCCTATCACCCACCACACC 
